# Supplementary material for: Effects of Different Application Times of Silver Diamine Fluoride on Mineral Precipitation in Demineralized Dentin
Source: Dent J (Basel). 2021 Jun 14;9(6):70. doi: 10.3390/dj9060070 (PMC8232282; doi:10.3390/dj9060070)
Supplement: Supplementary file 1 [file dentistry-09-00070-s001.zip]

Archive with 6 entries (5 files):
- S1,S2 files/
- S1,S2 files/S2.mp4
- __MACOSX/S1,S2 files/._S2.mp4
- S1,S2 files/S1.mp4
- __MACOSX/S1,S2 files/._S1.mp4
- S1,S2 files/Icon
